# Supplementary material for: Genetic mapping of craniofacial traits in the Mexican tetra reveals loci associated with bite differences between cave and surface fish
Source: BMC Ecol Evol. 2023 Aug 25;23:41. doi: 10.1186/s12862-023-02149-3 (PMC10463419; doi:10.1186/s12862-023-02149-3)
Supplement: Supplementary file 4 — Additional file 4. [file 12862_2023_2149_MOESM4_ESM.csv]

id	sex	Overbite=0, Underbite=1	r77308	r130236	r130234	r148565	r95871	r50092	r50116	r3221	r3519	r3258	r3662	r3709	r3692	r3774	r3775	r3975	r3973	r3926	r3971	r4129	r4011	r4173	r4355	r4356	r4248	r4369	r4381	r4366	r4367	r4832	r4858	r5323	r5368	r5717	r5719	r5757	r6103	r5803	r6131	r6132	r6126	r6004	r6118	r6007	r194104	r194101	r194100
			1	1	1	1	1	1	1	1	1	1	1	1	1	1	1	1	1	1	1	1	1	1	1	1	1	1	1	1	1	1	1	1	1	1	1	1	1	1	1	1	1	1	1	1	1	1	1
			0	2.346150227	2.346150327	7.103445923	21.1827364	30.74420955	31.28541697	32.38066521	32.38066531	32.38066541	34.50352155	34.50352165	34.50352175	34.94693052	34.94693062	35.85641917	35.85641927	35.85641937	35.85641947	36.54876934	36.54876944	36.54876954	37.44669256	37.44669266	37.87479876	38.10787158	38.10787168	38.33918135	38.62153496	39.70139244	40.04906721	41.76909579	42.08781045	44.48139776	44.48139786	45.2212741	45.45308402	45.45308412	46.34807767	46.34807777	46.66393289	47.01419551	47.01419561	47.22816204	47.97206944	48.87344163	48.87344173
1	1	1	B	B	B	-	H	-	-	H	H	H	H	H	H	H	H	H	H	H	-	-	-	-	H	H	-	H	H	H	H	H	H	H	H	H	H	H	H	H	H	H	H	H	H	H	H	H	H
2	1	0	B	H	H	H	H	H	H	H	H	H	H	H	H	H	H	H	H	H	H	H	H	H	H	H	H	H	H	H	H	H	H	H	H	H	H	H	H	H	A	A	A	A	A	A	A	A	A
3	1	0	H	A	A	A	H	A	A	A	A	A	A	-	A	A	A	A	-	A	A	A	A	-	A	A	A	A	A	A	-	A	A	H	H	-	-	H	H	H	H	H	H	H	-	H	H	H	H
4	1	1	B	B	B	B	-	-	B	B	-	B	B	B	B	B	B	B	B	B	-	H	-	H	-	-	H	H	H	H	H	H	H	H	H	H	H	H	H	H	H	H	H	H	H	H	H	-	-
5	0	1	-	H	H	H	B	H	H	H	H	H	-	H	H	H	H	H	B	H	A	H	H	H	-	-	H	H	H	H	H	H	H	H	H	H	H	H	H	H	H	H	H	H	-	H	H	-	-
6	-	1	-	H	H	H	H	H	H	H	H	H	-	H	H	H	H	H	H	H	H	H	H	H	H	H	H	H	H	H	H	-	-	H	H	-	-	H	H	-	H	H	H	H	H	H	H	H	H
7	0	1	-	H	H	-	H	H	H	H	H	H	H	H	H	H	H	H	H	H	H	H	H	H	H	H	H	H	H	H	H	H	H	H	H	H	H	H	H	-	H	H	H	H	H	H	H	H	H
8	1	0	A	A	A	H	H	H	H	H	H	H	-	H	H	H	-	H	H	H	H	H	H	H	H	H	H	H	H	H	H	H	H	H	H	H	H	H	H	H	H	H	H	H	H	H	H	H	H
10	-	NA	B	B	B	B	H	A	A	A	A	A	A	A	A	A	A	A	A	A	A	A	A	A	A	A	A	-	A	A	A	A	A	A	A	A	A	A	A	A	A	A	A	A	-	A	A	A	A
11	1	1	B	B	B	-	H	H	H	H	H	H	-	H	H	H	H	H	H	H	-	H	H	H	H	H	H	H	H	H	H	H	H	H	-	A	A	A	A	A	A	-	-	A	A	A	A	A	A
12	1	0	H	H	H	H	H	H	H	H	H	H	H	H	H	H	H	H	H	H	-	H	H	H	H	H	H	H	H	-	H	H	H	H	H	H	H	H	H	H	H	H	H	H	H	H	A	A	A
13	1	1	H	H	H	H	H	H	H	H	H	H	H	H	H	H	H	H	H	H	A	H	H	H	H	H	H	H	H	H	H	H	H	H	H	H	H	H	-	H	H	H	H	-	H	H	H	H	H
15	1	1	H	H	-	H	H	H	H	H	H	H	-	H	H	H	H	H	H	H	H	H	H	H	H	H	H	H	H	H	H	H	H	H	A	A	A	A	A	A	A	A	A	A	A	A	A	A	A
16	1	0	A	A	A	A	H	H	H	H	H	H	H	H	H	H	-	H	B	H	H	H	H	H	-	-	H	H	H	H	H	H	H	H	H	H	H	H	H	H	H	H	H	H	H	H	H	H	H
17	1	0	H	H	H	H	H	H	H	H	H	H	-	H	H	H	H	A	A	A	A	A	A	-	A	A	A	A	A	A	A	A	A	A	A	A	A	A	A	A	-	A	A	A	A	A	-	A	A
18	1	1	-	A	A	A	A	A	-	H	-	H	H	H	H	H	H	H	-	H	H	H	H	-	H	H	H	H	H	H	H	H	H	H	H	H	H	H	H	H	H	H	H	H	-	H	H	H	H
19	1	1	-	B	B	B	B	H	H	H	H	H	-	B	H	H	H	H	H	-	H	H	H	H	H	H	H	H	H	H	H	-	H	H	H	H	H	H	H	-	H	H	H	H	-	H	H	B	B
20	1	1	A	A	A	A	H	-	B	B	B	B	B	B	B	B	-	B	B	B	-	B	B	B	B	B	B	B	-	B	B	B	B	B	-	B	B	B	B	B	B	B	B	B	B	B	B	B	B
21	1	1	A	A	A	A	A	A	A	A	A	A	A	A	A	A	A	A	-	A	A	A	A	A	A	A	A	A	A	-	A	A	-	A	A	-	-	A	A	-	A	A	A	-	-	A	A	A	A
22	1	NA	H	H	H	H	H	H	H	H	H	H	H	H	H	H	H	-	H	H	-	H	H	H	-	-	H	H	H	H	H	H	H	H	H	H	H	H	H	H	H	H	H	H	H	H	B	H	H
23	0	NA	-	A	A	A	-	A	A	A	-	A	A	A	A	A	A	A	A	A	A	A	A	A	-	-	A	A	A	A	A	A	A	A	A	A	A	-	A	A	A	A	A	A	-	A	A	A	A
24	0	1	A	A	A	H	H	H	H	H	H	H	H	H	H	H	H	H	H	H	H	H	H	H	-	-	H	H	H	H	H	H	H	H	H	-	-	H	H	H	H	H	H	H	H	H	H	H	H
25	0	1	B	B	B	-	B	B	B	B	B	B	-	B	B	-	-	B	B	B	-	B	B	-	B	B	B	B	B	B	-	H	H	H	H	H	H	H	-	A	H	H	H	H	H	H	H	H	H
26	0	0	H	H	H	H	H	H	H	H	H	H	H	H	H	H	H	H	H	H	H	H	H	H	-	-	H	H	H	H	H	H	H	H	H	H	H	-	H	H	H	H	H	H	-	H	H	H	H
27	-	1	A	A	A	-	A	A	A	A	A	A	-	A	A	A	A	A	-	A	A	A	A	A	-	-	A	A	A	-	-	A	A	A	A	A	A	A	A	A	-	A	A	A	A	H	H	A	A
29	0	1	-	A	A	-	A	A	A	A	A	A	A	A	A	-	A	A	A	A	A	A	A	A	A	A	A	A	A	A	A	A	A	A	A	-	A	A	-	A	A	A	A	A	A	A	A	A	A
31	0	1	H	H	H	-	H	H	H	H	H	H	-	B	H	-	H	H	H	H	H	H	H	H	-	-	H	A	A	A	A	A	A	A	A	A	H	A	-	A	A	A	A	A	A	A	A	A	A
32	0	0	A	A	A	A	A	H	H	H	H	H	H	H	H	H	H	H	H	H	H	H	H	H	H	H	H	H	H	H	H	H	H	H	H	H	H	H	H	-	H	H	H	H	H	H	H	H	H
33	1	1	H	B	H	H	H	H	H	H	H	H	-	A	A	A	A	A	A	A	A	A	A	A	A	A	A	A	A	A	A	-	A	A	A	A	A	-	A	-	A	A	A	A	A	-	A	-	-
34	1	0	B	B	B	B	-	H	H	H	H	H	-	H	H	H	H	H	H	H	H	H	H	-	H	H	H	H	H	H	H	H	H	H	H	H	H	H	H	-	H	H	H	H	-	H	H	H	H
35	0	0	H	H	H	H	H	H	H	H	H	H	H	H	H	-	-	H	H	H	H	H	H	H	H	H	-	H	H	H	H	H	-	H	-	B	B	H	H	H	H	H	H	H	H	H	H	H	H
36	0	0	H	H	H	H	H	H	H	H	H	H	-	H	H	H	H	H	H	H	-	H	H	-	H	H	H	H	H	H	H	H	H	H	B	H	H	H	-	H	H	H	H	H	H	H	H	-	-
37	0	1	A	A	A	A	A	A	A	A	A	A	-	-	A	A	A	A	A	A	A	A	A	-	A	A	A	A	A	-	A	A	A	A	-	A	A	A	A	A	A	A	A	A	A	-	A	A	A
38	0	1	H	H	H	B	-	B	H	B	B	B	H	H	H	H	H	H	H	H	A	H	H	H	H	H	H	H	H	H	H	H	B	H	H	H	H	H	H	H	H	H	H	H	-	H	H	H	H
41	0	1	H	H	H	H	B	B	B	B	B	B	-	B	B	H	H	H	H	H	H	H	H	H	H	H	H	H	A	H	H	H	H	H	H	H	H	H	-	-	H	H	H	H	-	H	H	-	-
42	0	0	A	A	A	A	A	A	H	H	H	H	-	H	H	H	H	H	H	H	H	H	H	H	H	H	H	H	H	B	B	-	B	H	H	-	-	H	H	-	H	H	H	H	-	-	H	H	H
44	1	0	H	H	H	-	-	H	H	H	H	H	H	H	H	H	H	H	H	H	-	H	H	H	-	-	H	H	-	-	H	H	H	H	H	H	H	H	H	-	H	H	H	H	H	H	H	H	H
46	1	1	-	B	B	B	-	-	B	B	H	B	B	B	B	B	B	B	B	B	-	H	H	H	H	H	H	H	H	H	H	H	H	-	H	H	H	H	H	H	H	H	H	H	H	H	H	H	H
47	0	0	-	A	A	A	A	H	H	H	-	H	-	-	H	H	H	H	H	H	-	H	H	H	H	H	H	H	H	-	H	H	-	H	H	H	H	H	-	-	H	H	H	H	H	H	H	H	H
48	1	0	-	A	A	A	A	H	H	H	H	H	H	H	H	H	H	H	H	H	-	H	H	H	H	H	H	A	H	H	H	-	H	H	H	H	H	H	A	A	A	A	-	-	A	-	A	-	-
49	0	1	-	H	H	H	H	H	A	A	A	A	A	A	A	A	A	A	A	A	-	A	A	A	A	A	A	A	A	A	A	A	A	A	A	A	A	A	A	A	A	A	A	A	A	A	A	A	A
50	0	0	H	H	H	H	H	H	H	H	H	H	H	H	H	H	H	H	H	H	H	H	H	H	-	-	H	H	H	H	H	-	H	-	H	H	H	H	H	H	H	H	H	H	H	H	H	H	H
51	0	NA	A	A	A	A	-	H	H	H	H	H	H	H	H	H	H	H	H	H	-	H	H	H	H	H	-	H	H	H	H	H	H	H	H	-	-	H	H	H	H	H	H	H	H	H	H	H	H
52	1	1	A	A	A	A	H	H	H	H	H	H	H	H	H	H	H	H	H	H	H	H	H	H	H	H	-	H	H	H	H	H	H	-	H	H	H	H	H	H	-	H	-	H	H	H	H	H	H
53	1	NA	H	H	H	H	-	H	H	H	H	H	-	H	H	H	H	-	H	H	H	H	H	H	H	H	H	H	H	H	H	H	H	H	H	H	H	H	H	H	H	H	H	H	H	H	-	H	H
54	0	1	H	H	H	H	B	B	B	B	B	B	-	B	B	B	B	B	B	B	-	B	B	B	B	B	B	B	B	B	B	B	B	B	B	B	B	B	-	B	B	B	B	-	B	B	B	B	B
55	0	1	-	H	-	H	H	H	H	H	H	H	-	H	H	H	H	H	-	H	H	H	H	A	H	H	H	A	H	H	H	-	-	H	H	H	H	H	-	-	H	H	H	-	-	H	H	H	H
56	1	0	-	H	H	H	B	B	B	B	B	B	-	B	B	B	B	B	B	B	B	B	B	B	B	B	B	B	B	B	B	-	B	B	B	B	B	B	-	-	B	B	-	B	B	B	B	-	-
57	1	1	-	H	H	H	H	H	H	H	H	H	-	-	H	H	H	H	-	H	H	H	H	H	H	H	H	H	H	H	H	-	H	-	H	B	B	B	B	-	B	B	B	B	B	B	B	B	B
58	1	NA	H	H	H	H	H	H	H	H	H	H	H	H	H	H	H	H	H	H	-	H	-	H	H	H	H	H	H	H	H	H	H	H	H	H	H	H	H	H	H	H	H	H	H	H	H	H	H
59	1	0	H	H	H	H	H	H	H	H	H	-	-	H	H	H	H	H	H	H	-	H	H	H	H	H	H	H	H	H	H	H	H	H	H	H	H	H	H	-	H	H	H	H	H	H	H	A	A
60	1	NA	A	A	A	A	A	A	A	A	A	A	A	A	A	A	A	A	A	A	A	A	A	-	-	-	A	A	A	A	A	A	A	H	H	H	H	H	H	H	H	H	H	H	H	H	H	H	H
61	1	0	B	B	B	-	B	B	B	B	B	B	B	B	B	B	B	B	B	B	B	B	B	B	B	B	B	B	B	B	-	B	B	B	B	B	B	B	B	B	-	B	B	B	B	B	B	B	B
62	1	0	A	A	A	A	A	A	A	A	A	A	-	A	A	A	A	A	-	A	A	A	A	A	-	-	A	A	A	A	-	A	A	A	A	-	-	A	A	A	A	A	A	A	A	A	A	A	A
63	0	0	H	H	H	H	H	H	H	H	H	H	A	A	A	A	A	A	A	A	A	A	A	A	A	A	A	A	A	A	A	A	A	A	A	A	A	A	-	A	A	A	A	A	A	A	A	A	-
64	0	0	H	A	A	A	-	H	H	H	-	H	H	-	H	H	H	H	H	H	-	H	H	H	H	H	H	H	-	H	H	B	H	H	H	H	H	H	H	H	H	H	H	H	H	H	H	H	H
65	0	0	-	H	H	H	H	H	H	H	H	H	-	H	H	H	H	-	-	H	H	H	H	H	H	H	H	H	-	H	H	H	H	H	H	H	H	H	H	H	H	H	H	H	A	H	H	H	H
66	0	0	H	H	H	H	H	H	H	-	H	H	-	H	H	H	H	H	-	H	-	H	H	H	H	H	H	H	H	H	H	-	B	B	B	B	B	B	-	-	B	B	B	B	B	B	B	-	-
67	1	0	-	H	H	H	A	A	A	A	A	A	A	A	A	A	A	A	-	A	-	A	A	A	A	A	A	A	-	A	A	H	H	H	H	-	-	H	H	H	H	-	H	H	H	H	H	H	H
68	1	0	A	A	A	H	H	H	H	H	H	H	H	H	H	H	H	H	H	H	H	H	H	A	H	H	H	H	H	H	H	H	H	H	H	-	H	H	H	H	H	H	H	H	H	H	H	H	H
69	1	0	-	-	A	A	A	A	A	A	A	A	-	A	A	A	A	A	A	A	A	A	A	A	A	A	A	A	A	-	A	A	A	A	A	A	A	A	-	-	A	A	A	A	A	A	A	-	-
70	1	0	-	B	B	B	H	H	H	H	H	H	H	A	H	H	H	-	H	H	H	H	H	A	H	H	H	H	-	H	H	-	H	H	H	H	H	H	H	H	H	H	H	H	H	H	-	-	-
71	1	0	H	H	H	H	H	H	H	H	H	H	-	H	H	H	H	H	H	H	H	H	H	H	H	H	H	H	H	H	H	-	H	H	H	H	H	H	H	H	H	H	H	H	H	H	H	H	H
72	0	0	A	A	A	A	H	A	A	A	A	A	-	A	A	A	A	A	-	A	A	A	A	A	A	A	A	A	A	A	A	A	-	A	A	A	A	A	A	A	A	A	A	A	A	-	A	-	A
73	1	0	H	H	H	H	H	H	H	H	H	H	-	H	H	H	H	H	H	H	H	H	H	H	H	H	H	H	H	H	H	H	-	H	H	H	H	H	-	-	H	H	H	H	H	H	H	-	-
74	1	0	H	H	H	H	H	H	H	H	H	B	H	H	-	H	H	H	H	H	H	H	H	H	H	H	H	H	-	H	H	H	H	H	H	H	H	H	H	H	H	H	H	H	H	H	H	H	H
75	1	NA	A	A	A	A	A	A	A	A	A	A	-	A	A	A	A	A	A	A	A	A	A	A	A	A	A	A	A	-	A	A	A	A	A	A	A	A	A	A	-	A	A	-	A	A	A	A	A
76	1	0	-	H	H	H	A	A	A	A	A	A	H	H	H	H	H	H	H	H	H	H	H	-	H	H	H	H	H	H	H	H	H	H	H	H	H	H	-	H	H	H	H	H	-	-	H	H	H
77	1	0	A	A	A	A	A	A	A	A	A	A	H	H	H	H	H	H	H	H	H	H	H	H	-	-	H	A	H	H	H	H	H	H	H	H	H	H	H	H	-	-	H	H	H	B	H	H	H
78	0	0	-	A	A	A	A	A	-	A	A	A	-	A	A	-	-	A	A	A	A	A	A	A	-	-	A	A	A	-	-	A	A	A	A	A	A	A	-	-	A	A	A	A	A	A	A	A	A
79	0	0	A	A	-	H	A	A	A	A	A	A	A	A	A	-	A	A	A	A	A	A	A	A	-	-	A	A	-	A	A	H	A	A	A	A	A	A	-	A	A	-	A	-	A	A	A	A	A
80	1	0	H	H	H	H	B	-	B	B	B	B	-	B	B	B	B	H	B	B	B	B	B	-	B	B	B	B	-	B	B	-	-	B	B	B	B	B	-	B	B	B	H	B	B	B	B	B	B
81	0	0	-	B	B	B	H	H	H	H	H	H	H	H	H	H	-	H	H	H	-	H	H	H	H	H	H	H	H	H	H	-	H	B	B	B	B	-	-	B	B	B	B	B	B	B	B	-	-
82	1	1	A	A	A	A	H	H	H	H	H	H	H	H	H	H	H	H	H	H	H	H	H	-	H	H	H	H	H	H	H	H	H	H	H	H	H	H	H	H	H	H	H	H	-	H	H	H	H
83	0	0	B	B	B	B	B	B	B	B	B	B	B	B	B	-	B	B	B	B	B	B	B	B	B	B	B	B	B	B	B	B	B	B	B	H	H	H	H	H	H	H	H	H	H	H	H	H	H
84	0	1	-	A	-	A	A	A	A	-	A	A	A	A	A	-	-	A	-	A	A	A	A	A	A	A	A	A	A	-	-	A	A	A	A	H	H	H	H	H	H	H	H	H	H	H	H	H	H
85	0	1	B	B	B	B	B	B	B	B	B	B	B	B	B	B	B	B	B	B	-	B	B	-	B	B	B	B	B	B	B	B	B	B	B	B	B	-	B	B	B	B	B	B	B	B	B	B	B
86	0	0	B	B	B	B	H	H	H	H	H	H	H	H	H	H	H	H	H	H	-	H	H	H	H	H	H	H	H	H	H	H	H	A	-	A	A	A	A	A	A	A	A	A	A	A	A	A	A
87	1	0	H	H	-	H	H	H	H	H	H	H	H	H	H	H	H	H	H	H	H	H	H	H	H	H	H	H	-	H	H	H	H	H	H	H	H	H	H	A	H	H	H	H	H	H	H	H	H
88	1	1	H	H	H	H	-	A	A	A	A	A	A	A	A	A	A	A	A	A	-	A	A	A	A	A	A	A	A	-	A	A	A	A	A	A	A	A	A	A	A	A	A	A	A	A	A	A	A
89	1	0	H	H	-	H	H	H	H	H	H	H	H	B	-	H	H	H	H	H	H	H	H	H	H	H	H	H	H	H	H	H	-	H	H	H	H	H	H	H	H	H	H	H	H	H	H	-	-
90	1	0	H	H	H	H	A	A	A	A	H	A	A	A	A	A	A	A	-	A	A	A	A	A	A	-	A	A	A	A	A	A	A	A	A	-	-	A	A	-	A	A	A	-	A	A	A	A	A
91	0	1	A	A	A	A	-	A	A	-	A	A	-	A	A	A	A	A	A	A	A	H	A	A	A	A	A	A	A	A	A	A	A	A	A	A	A	A	A	A	A	A	A	A	-	A	A	A	A
92	0	1	H	H	H	-	B	B	B	B	-	B	B	B	B	B	B	B	B	B	B	B	B	B	B	B	B	B	B	B	B	B	B	B	B	B	B	B	B	B	B	B	B	B	B	B	-	B	B
93	1	1	A	A	A	A	A	A	A	A	A	A	A	A	A	A	A	A	A	A	A	A	A	-	A	A	A	A	A	A	A	A	A	A	A	A	A	A	A	A	A	A	A	A	A	A	A	A	A
94	1	0	B	B	B	B	B	B	B	B	B	B	B	B	B	B	B	B	B	B	-	B	B	B	B	B	B	B	B	B	B	B	B	B	B	B	B	B	B	B	B	B	H	B	B	B	B	B	B
95	1	0	B	B	B	B	B	B	B	B	B	B	B	B	B	-	-	B	B	B	B	B	B	B	-	-	B	B	B	B	B	B	B	B	B	B	B	B	B	B	B	B	B	B	B	B	B	B	B
97	0	0	H	H	H	-	H	H	H	H	-	H	H	-	H	H	H	H	H	H	H	H	H	H	H	H	H	H	-	H	H	H	H	H	H	H	H	H	H	H	H	H	H	H	-	H	H	H	H
98	0	1	-	H	-	-	H	H	H	H	H	H	H	-	H	H	H	H	H	H	-	H	H	H	H	H	H	H	H	H	H	H	H	H	H	H	-	H	H	H	H	H	H	H	-	H	H	H	H
99	0	0	B	B	B	B	B	B	B	B	B	B	-	B	B	-	-	B	B	-	B	B	B	-	B	B	B	B	B	B	B	B	B	B	B	B	B	B	B	B	-	-	B	B	B	B	B	B	B
100	1	0	B	B	-	B	B	B	B	-	B	B	-	B	-	B	B	B	B	B	B	B	B	B	B	B	B	B	B	B	B	B	B	B	B	B	B	B	B	B	B	B	B	B	B	-	B	B	B
101	0	1	B	H	-	H	-	H	H	H	H	H	H	H	H	H	H	H	H	H	H	H	H	H	-	-	H	H	H	H	H	H	H	H	H	H	H	H	H	H	H	H	H	-	-	-	-	-	-
102	0	0	-	A	A	A	A	A	A	A	A	A	A	A	A	A	A	A	-	A	A	-	A	A	-	-	A	A	A	A	A	A	A	A	A	A	A	-	A	A	H	H	A	A	A	A	A	A	A
104	0	0	A	H	H	H	B	B	B	B	B	B	B	-	-	B	B	B	B	B	-	B	B	B	B	B	B	B	B	B	-	B	B	B	B	B	B	B	B	B	B	B	B	B	-	B	B	B	B
105	1	1	H	H	H	H	H	H	H	H	H	-	H	H	H	H	H	H	H	H	H	H	H	H	H	H	H	H	H	H	H	H	H	H	H	H	H	H	H	H	H	H	H	H	H	H	H	H	-
106	0	1	A	A	A	A	A	A	A	A	A	A	-	A	A	A	A	A	A	A	-	A	A	A	A	A	A	A	A	A	A	A	A	A	A	-	-	A	A	-	A	A	A	A	A	A	A	A	A
107	0	0	-	A	-	A	A	A	A	A	A	A	A	A	A	A	A	H	H	H	-	H	H	-	H	H	H	H	H	H	H	H	H	-	H	H	H	H	-	-	H	H	H	H	-	H	H	H	H
108	1	0	-	H	H	-	-	B	B	B	B	B	B	-	B	B	B	B	B	B	B	B	B	-	B	B	B	B	-	B	B	-	-	B	B	B	B	B	B	B	B	B	B	B	B	B	B	B	B
110	1	1	B	B	B	B	A	A	A	A	-	A	A	A	A	A	A	A	-	A	A	A	A	A	A	A	A	A	A	A	A	A	A	A	A	-	-	A	A	A	A	A	A	A	A	A	A	A	A
111	1	1	B	B	B	B	B	B	B	B	-	B	B	B	B	B	B	B	B	B	B	B	B	B	B	B	B	B	B	B	B	B	B	B	B	B	B	B	B	B	B	B	B	B	B	B	B	B	B
112	0	0	A	A	A	A	-	A	A	A	A	A	A	A	-	A	A	A	-	A	A	A	A	A	-	-	A	A	A	A	A	A	-	A	A	A	A	A	A	A	A	A	A	A	A	A	A	A	A
113	0	0	B	B	B	B	H	A	-	A	A	A	A	A	-	-	A	A	-	A	-	A	A	-	A	A	A	A	A	A	A	A	A	A	A	A	A	A	A	A	A	A	A	A	A	A	A	A	A
114	0	0	B	H	H	H	H	H	H	H	H	H	H	H	H	H	H	H	H	H	H	H	H	H	H	H	H	H	H	H	H	B	B	B	B	B	B	B	B	B	B	B	B	B	B	-	B	B	B
115	1	0	-	A	A	-	A	A	A	A	A	A	A	A	A	A	A	A	H	A	A	A	A	-	A	A	A	A	A	A	A	A	A	A	A	-	-	A	A	A	A	H	A	A	A	A	A	A	-
116	0	NA	H	H	H	H	H	A	A	A	A	A	-	A	A	A	A	A	A	A	A	A	-	A	A	A	A	A	A	A	A	A	A	A	A	A	A	A	A	A	A	A	A	A	A	A	A	A	A
118	1	0	H	H	H	H	H	H	H	H	H	H	H	H	H	A	A	H	B	H	H	H	H	H	H	H	H	H	H	H	H	H	H	H	H	H	H	H	H	H	H	H	H	H	H	H	H	H	H
119	1	0	H	H	H	H	B	B	B	H	-	H	-	H	H	H	H	H	H	H	H	H	-	H	H	H	H	H	H	H	H	H	H	H	H	H	H	H	H	H	H	H	H	H	H	H	H	H	H
120	1	0	H	H	H	H	H	A	A	A	A	A	A	A	A	A	A	A	-	A	A	A	A	A	A	A	A	A	A	A	A	A	-	A	A	A	A	A	A	A	A	A	A	-	A	A	A	A	A
121	1	0	H	H	H	H	H	H	H	H	H	H	H	H	H	H	H	H	H	H	H	H	H	H	H	H	H	H	H	H	H	H	H	H	H	H	H	H	H	H	A	A	A	H	H	H	A	A	A
122	1	0	B	B	B	B	B	A	A	A	A	A	A	A	-	A	A	A	A	A	-	A	A	A	A	A	A	A	-	A	A	A	A	A	A	A	A	A	A	A	A	A	A	-	A	-	A	A	A
123	1	1	A	A	A	A	H	H	H	A	A	A	A	A	A	A	A	A	A	A	A	A	A	A	A	-	A	A	A	A	A	A	A	A	A	A	A	A	A	A	A	A	A	-	A	A	-	A	A
124	1	0	H	H	H	H	H	A	-	A	A	A	A	A	A	A	A	A	A	A	A	A	A	A	A	A	A	A	A	A	A	A	A	A	A	A	A	A	-	A	A	A	A	-	A	A	A	A	A
125	1	NA	-	A	A	A	A	H	H	-	H	H	H	H	H	H	H	H	H	H	H	H	H	H	H	H	H	H	H	H	H	H	H	H	H	H	H	H	H	H	H	H	A	H	H	H	H	H	H
126	1	1	B	B	B	H	A	A	A	A	A	A	-	A	-	A	A	A	A	A	A	A	A	A	A	A	A	A	A	A	A	A	A	A	A	A	A	A	A	-	A	A	A	-	A	A	A	A	A
127	1	NA	H	H	H	H	H	H	H	-	H	H	A	A	A	A	A	A	A	A	A	A	A	A	A	A	A	A	-	A	A	A	A	A	A	A	A	A	A	-	-	-	A	-	A	A	A	-	-
128	0	0	B	B	B	H	H	H	H	H	H	H	A	-	A	-	-	A	A	A	A	A	A	A	A	A	A	A	A	A	A	A	A	A	A	-	-	A	A	A	A	A	A	-	A	A	A	A	A
129	1	0	B	B	B	H	H	H	H	H	H	H	H	H	H	H	H	A	A	A	A	A	A	A	A	A	A	A	A	A	A	A	A	A	A	A	A	A	A	-	A	A	A	A	A	A	A	A	A
130	0	0	A	A	A	-	A	A	A	A	A	A	A	A	A	A	A	A	A	A	-	A	A	A	-	-	A	A	-	A	A	A	A	A	A	A	A	A	A	A	A	A	A	-	A	-	A	A	A
131	0	0	H	H	H	H	H	B	B	B	B	B	-	B	B	B	B	-	B	B	B	B	B	B	-	B	B	B	B	B	B	B	B	B	B	B	B	B	B	B	B	B	B	B	B	B	B	B	B
132	0	0	B	B	-	B	A	A	A	A	A	A	A	-	-	A	A	A	A	A	A	-	A	-	-	-	A	-	A	A	A	A	A	A	A	A	A	A	A	A	A	A	A	A	A	A	A	A	A
134	1	0	A	A	A	A	H	A	A	A	A	A	A	A	A	-	A	A	-	A	A	A	-	A	A	-	A	A	A	A	A	H	H	H	H	H	H	H	H	H	H	H	H	H	H	H	H	H	H
135	1	0	H	H	H	H	A	A	A	A	A	A	A	-	A	A	A	A	A	A	A	A	A	A	-	-	A	A	A	A	H	H	-	H	H	H	H	H	H	H	-	-	H	H	H	H	H	H	H
136	0	NA	B	-	-	-	B	B	B	B	-	B	B	B	B	B	B	B	B	B	B	B	B	B	-	-	B	B	-	B	B	B	B	B	B	-	-	B	B	B	B	B	B	-	B	B	B	B	B
138	1	0	A	A	-	H	H	H	H	H	H	H	H	H	H	H	H	H	B	H	-	H	H	H	-	-	H	H	-	H	H	H	H	-	-	A	A	A	A	A	A	A	A	A	A	A	A	A	A
139	0	0	B	B	-	B	B	H	H	H	H	H	H	H	H	H	H	-	B	H	-	-	H	H	H	H	H	H	H	H	H	H	H	H	H	H	H	H	H	H	H	H	H	H	H	H	H	H	H
140	1	0	B	B	-	H	H	H	H	H	-	H	H	H	H	H	H	H	H	H	H	H	H	H	H	H	H	H	-	H	H	H	H	H	H	H	H	H	H	H	H	H	H	H	H	H	H	H	H
142	0	0	H	H	-	H	H	H	H	H	H	H	H	H	H	H	H	H	B	H	H	H	H	H	H	H	H	-	A	H	H	H	H	H	H	H	H	H	H	H	H	H	H	H	H	H	B	H	H
143	0	0	A	A	A	A	A	A	A	A	A	A	A	A	-	A	A	A	A	A	A	A	A	A	A	A	A	A	-	A	A	A	A	A	A	A	A	A	A	A	A	A	A	A	A	A	A	A	A
144	1	0	A	A	-	A	A	H	H	H	-	H	H	H	H	H	H	H	H	-	H	-	-	H	H	H	H	H	A	H	H	H	H	H	H	-	-	B	B	B	B	B	B	B	-	B	B	B	B
145	1	0	A	A	-	A	A	H	H	H	H	H	H	-	-	H	H	H	B	H	H	H	H	H	-	-	H	H	-	B	H	H	H	H	H	-	-	H	H	H	H	H	H	H	H	H	H	H	H
146	1	0	H	H	H	H	H	H	H	H	H	H	H	H	H	H	H	-	H	H	H	H	H	H	-	-	H	-	H	H	H	H	H	H	H	H	H	H	H	H	H	H	-	H	H	H	H	H	H
147	0	NA	B	B	-	-	A	A	A	A	-	A	A	A	A	A	A	A	A	A	A	A	A	A	A	A	A	A	A	A	A	A	A	A	A	-	-	A	A	A	A	A	A	A	A	A	A	A	A
148	0	0	H	H	-	H	H	A	A	H	-	H	H	H	H	H	H	H	H	H	A	H	H	H	-	-	H	-	H	H	H	H	H	H	H	H	H	H	H	H	H	H	H	H	H	H	-	H	H
149	0	0	H	H	H	A	A	A	A	A	A	A	A	A	A	A	A	A	A	-	A	A	A	A	A	A	A	-	A	A	-	A	A	A	A	-	-	A	A	A	A	A	A	-	A	A	A	A	A
150	1	0	H	H	-	H	H	H	H	H	H	H	H	H	H	H	H	H	H	H	H	H	H	H	H	H	H	H	H	H	H	H	-	B	H	H	H	H	H	H	H	H	H	-	H	H	H	H	H
151	1	0	A	A	A	A	A	A	A	A	A	A	A	A	A	A	A	A	A	A	A	A	A	A	A	A	A	A	A	A	A	A	A	A	A	A	A	A	A	A	A	A	A	A	A	A	A	A	A
152	0	0	A	A	A	A	A	H	H	H	H	H	H	H	H	H	H	H	-	H	H	H	H	H	H	H	H	H	H	H	H	H	H	H	H	H	H	H	H	H	H	H	H	H	H	H	H	H	H
153	0	0	B	H	H	H	H	H	H	H	H	H	H	H	H	H	H	H	B	H	H	H	H	H	H	H	H	H	H	H	H	H	H	H	H	H	H	H	H	H	H	H	H	H	H	H	H	H	H
154	1	0	H	H	H	B	B	B	B	H	H	H	H	H	H	H	H	H	H	H	H	H	H	H	H	H	H	H	H	H	H	H	H	H	H	H	H	H	H	H	H	H	H	H	H	H	H	H	H
155	1	NA	H	H	H	H	H	H	H	H	H	H	H	H	H	H	H	H	B	H	H	A	A	A	A	A	A	A	A	A	A	A	A	A	-	A	A	A	A	A	A	A	A	A	A	A	A	A	A
156	1	0	H	H	H	H	H	B	B	B	B	B	B	B	B	B	B	B	B	B	B	B	B	B	B	B	B	B	B	B	B	-	B	B	B	B	B	B	B	B	H	B	B	B	B	B	B	B	B
157	1	1	H	H	H	H	H	H	H	H	H	H	H	H	H	H	H	H	H	H	H	H	H	H	H	H	H	H	H	H	H	H	H	H	H	H	H	H	H	H	H	H	H	H	H	H	H	H	H
158	0	NA	H	H	H	H	H	H	H	H	H	H	H	-	H	H	H	H	H	H	H	H	H	H	H	H	H	H	H	H	H	H	H	H	H	H	H	H	H	H	H	H	H	H	H	H	H	H	H
159	1	0	H	H	H	-	H	H	H	H	H	H	H	H	H	H	H	H	H	H	H	H	H	H	-	-	H	H	H	H	H	H	H	H	H	H	H	H	H	H	H	H	H	H	H	H	H	H	H
160	0	0	-	H	H	H	A	A	A	A	A	A	A	A	A	A	A	A	A	A	A	A	A	A	-	-	A	A	A	A	A	A	A	A	A	A	A	A	A	A	A	A	A	A	A	A	A	A	A
161	0	0	-	H	H	H	A	A	A	A	A	A	A	A	A	A	A	A	A	A	A	A	A	A	A	A	A	A	A	A	H	A	-	A	A	A	A	A	A	A	A	A	A	-	A	A	A	A	A
162	1	1	A	A	A	A	A	A	A	A	A	A	A	A	A	A	A	A	H	A	A	A	A	A	A	A	A	A	A	A	A	A	A	A	A	A	A	A	A	A	A	A	A	-	A	A	A	A	A
163	1	NA	H	H	H	A	A	A	A	A	A	A	A	A	A	A	A	A	-	A	A	A	A	A	A	A	A	A	A	A	A	A	A	A	A	A	A	A	A	A	A	A	A	A	A	A	A	A	A
164	1	1	A	A	A	A	A	H	H	H	H	H	H	-	H	H	H	H	H	H	H	H	H	H	H	H	H	H	H	H	H	H	H	H	H	H	H	H	H	H	H	H	H	H	H	H	H	H	H
166	1	0	A	A	-	A	A	A	A	A	A	A	-	A	A	A	A	A	A	A	-	A	A	A	A	A	-	A	A	-	-	A	A	A	A	A	A	A	A	A	A	A	A	-	-	A	A	A	A
167	1	0	-	H	H	H	A	A	A	A	A	A	A	A	A	A	A	A	A	A	A	A	A	A	A	A	A	H	A	A	A	A	A	A	A	A	A	A	A	A	A	A	A	-	A	A	A	H	H
168	0	NA	H	H	H	H	H	H	H	H	H	H	H	H	H	H	H	H	H	H	H	H	H	H	H	H	H	H	H	H	H	H	H	H	H	H	H	H	H	H	H	H	H	H	H	H	H	H	H
169	0	0	H	H	H	-	H	H	H	H	H	H	H	H	H	H	H	H	H	H	H	H	H	H	H	H	H	H	H	H	H	-	H	H	H	H	H	H	H	H	H	H	H	H	H	H	H	H	H
170	1	0	H	H	H	H	-	H	H	H	H	H	H	-	H	H	H	H	H	H	H	H	H	H	H	H	H	H	H	H	H	H	H	H	H	H	H	H	H	H	H	H	H	H	H	H	H	H	H
171	0	0	A	A	-	A	H	H	H	H	H	H	H	H	H	H	H	H	-	H	H	H	H	H	H	H	H	H	H	H	H	H	H	H	H	H	H	H	H	H	H	H	H	H	H	-	H	H	H
172	0	0	A	A	A	A	H	H	H	H	H	H	H	-	H	H	H	H	-	H	H	H	H	H	H	H	H	H	H	H	H	H	H	H	H	A	A	H	H	H	H	H	H	H	H	H	H	H	H
173	0	0	H	H	H	H	H	H	H	H	-	H	B	H	H	H	H	H	H	H	H	H	H	H	H	H	H	H	H	H	H	H	H	H	H	H	H	H	H	H	H	H	H	H	H	H	H	H	H
174	1	0	A	A	A	A	A	A	A	A	A	A	A	A	A	A	A	A	-	A	A	A	A	A	A	A	A	A	A	-	-	A	A	A	A	A	A	A	A	A	A	A	A	A	A	H	A	A	A
175	0	0	B	B	B	B	B	B	B	B	B	B	B	B	B	B	-	-	B	B	B	B	B	B	B	B	B	H	B	B	B	B	-	H	H	H	H	H	H	H	H	H	H	H	-	-	H	H	H
176	1	0	B	B	B	-	B	B	B	B	B	B	B	B	B	B	B	B	B	B	B	B	B	B	H	H	H	H	H	H	H	H	H	H	H	-	-	H	H	H	H	H	H	H	H	H	H	H	H
177	1	0	-	H	H	H	H	A	A	A	A	A	A	A	A	A	A	A	A	A	-	A	A	A	A	A	A	A	A	A	A	A	A	A	A	-	-	A	A	-	A	A	A	A	A	A	A	A	A
178	0	NA	H	H	H	H	A	A	A	A	A	A	A	-	A	A	A	A	-	A	A	A	A	A	A	A	A	A	A	-	A	A	A	A	A	A	A	A	A	A	A	A	A	-	A	A	A	A	A
179	0	0	H	H	H	H	H	H	H	H	H	H	H	H	H	H	H	H	H	H	H	H	H	H	H	H	H	H	H	H	H	H	H	H	H	H	H	H	H	H	H	H	H	H	H	-	H	H	H
180	1	0	A	A	A	A	A	A	A	A	A	A	A	-	A	A	A	A	-	A	A	A	A	A	A	A	-	A	A	A	A	A	A	A	A	A	A	A	A	A	A	A	A	A	A	A	A	A	A
181	0	0	H	H	H	H	H	H	H	H	H	H	H	H	H	H	-	H	H	H	H	H	H	H	H	H	H	H	H	H	H	H	H	H	H	H	H	H	H	H	H	H	H	H	H	H	B	H	H
183	0	0	-	B	B	H	B	H	H	H	H	H	H	H	H	H	H	H	H	H	H	H	H	H	H	-	H	H	H	H	H	H	H	H	H	-	-	H	H	H	H	H	H	H	H	H	H	H	H
184	1	1	H	H	H	H	A	A	A	A	A	A	A	A	A	A	A	-	A	A	A	A	A	A	-	-	A	A	A	A	A	A	A	A	A	A	A	A	A	A	A	A	A	A	A	A	A	A	A
185	1	0	H	H	H	H	H	H	H	H	H	H	H	H	H	H	H	H	H	H	H	H	H	-	H	H	H	H	H	H	H	H	H	H	H	H	H	H	H	H	H	H	H	H	H	H	H	H	H
186	1	0	B	B	B	B	H	H	H	H	H	H	H	H	H	H	H	H	H	H	H	H	H	H	H	H	H	H	H	H	H	H	H	H	H	H	H	H	H	H	H	H	H	H	H	H	H	H	H
187	1	0	A	A	A	A	A	A	A	A	A	A	A	A	A	A	A	-	-	A	A	A	A	A	A	A	A	A	A	A	A	A	A	A	-	A	A	A	A	-	A	A	-	A	A	A	A	A	A
188	0	0	B	B	B	-	B	B	B	B	B	B	B	B	B	B	B	B	B	B	B	B	-	B	H	H	H	H	H	H	H	H	H	H	H	H	H	H	H	H	H	H	H	H	H	H	H	H	H
189	1	NA	H	H	H	H	H	H	H	H	H	H	H	H	H	H	H	H	-	A	H	H	H	H	H	H	H	H	H	H	H	H	H	H	H	H	H	H	H	H	H	H	H	H	B	H	H	H	H
190	0	0	H	H	H	A	A	A	A	A	A	A	A	A	A	A	A	A	-	A	-	A	A	A	A	A	A	A	A	A	A	A	A	A	A	A	-	A	A	A	A	A	A	A	A	A	A	A	A
191	0	0	H	H	H	H	H	H	H	H	H	H	B	B	B	B	B	B	B	B	B	B	B	B	B	B	B	B	B	B	B	B	B	B	B	B	B	B	B	B	B	B	B	B	B	B	B	B	B
192	1	0	H	H	H	H	H	H	H	H	H	H	H	H	H	H	H	H	B	H	-	H	H	H	H	H	H	H	H	H	H	H	H	H	H	B	B	H	H	H	H	H	H	H	H	H	H	H	H
193	0	0	H	H	H	H	H	H	H	H	H	H	H	H	H	H	H	-	H	H	H	H	H	-	H	H	H	H	H	H	H	H	H	H	H	H	H	H	H	H	H	H	H	H	H	H	H	H	H
195	0	0	B	B	B	H	H	H	H	H	-	H	H	H	H	H	H	H	B	H	-	H	H	H	H	H	H	H	H	H	H	H	H	H	H	H	H	H	H	H	H	H	H	H	H	H	H	H	H
196	1	0	A	A	A	A	H	H	H	H	H	H	H	H	H	H	H	H	H	H	H	H	H	H	H	H	H	H	H	-	-	H	H	H	H	H	H	H	H	H	H	H	H	H	H	H	H	H	H
197	0	0	H	A	A	-	A	H	H	H	H	H	H	H	H	H	H	H	-	H	A	-	H	H	-	-	B	H	H	H	H	H	H	H	H	H	H	H	H	H	H	H	H	H	H	H	H	H	H
198	1	0	B	B	B	B	B	H	H	H	H	H	H	H	H	H	H	H	B	H	A	H	H	H	H	H	H	H	H	H	H	H	H	H	H	H	H	H	H	H	H	H	H	H	H	H	H	H	H
199	0	NA	B	B	B	B	B	H	H	H	H	H	-	H	H	H	H	H	H	H	H	H	H	H	H	H	H	H	H	H	H	H	H	H	H	H	H	H	H	H	H	H	H	H	H	H	H	-	-
200	0	0	H	H	H	H	H	H	H	H	H	H	H	H	H	H	H	H	B	H	H	H	H	H	H	H	H	H	H	H	H	H	H	A	A	A	A	A	A	A	A	A	A	A	A	A	A	A	A
201	0	0	H	H	H	H	H	H	H	H	H	H	H	H	H	H	H	H	B	H	H	H	H	H	H	H	H	H	H	H	H	H	H	H	H	H	H	H	H	H	H	H	H	H	H	B	H	H	H
203	1	0	H	B	B	B	B	B	B	B	B	B	B	B	B	B	B	B	B	B	B	B	B	B	B	B	B	B	B	B	B	B	H	H	H	H	H	H	H	H	H	H	H	H	H	H	H	H	H
204	0	0	H	H	H	H	H	H	H	H	H	H	H	-	H	H	H	H	H	H	H	H	H	H	-	-	H	H	H	-	H	H	H	H	H	H	H	H	H	H	H	H	H	H	H	H	H	H	H
205	1	0	A	A	-	A	A	A	A	A	A	A	A	A	A	A	A	A	-	A	-	A	A	A	A	A	A	A	A	-	A	A	A	A	A	A	A	A	-	A	A	A	A	A	A	-	A	A	A
206	0	0	-	B	B	B	B	B	B	B	B	-	B	B	B	B	B	H	B	-	B	B	B	-	B	B	B	B	H	B	B	-	B	B	B	B	B	B	B	B	B	B	B	B	B	-	B	B	B
207	1	0	H	H	H	H	H	H	H	H	H	H	H	H	H	H	H	H	H	H	H	H	H	H	H	H	H	H	H	H	H	H	H	H	H	H	H	H	H	H	H	H	H	H	H	H	H	H	H
208	0	0	B	B	-	B	B	B	B	-	B	B	B	B	B	B	B	B	B	B	B	B	B	B	B	B	B	B	B	-	B	B	B	B	B	B	B	B	B	B	B	B	B	B	B	B	B	B	B
209	0	0	B	B	B	B	B	B	B	B	B	B	B	B	B	B	B	B	B	B	B	B	B	B	B	B	B	B	B	B	B	B	B	B	B	B	B	B	B	-	B	B	-	B	B	B	B	B	B
210	0	0	A	A	-	A	A	A	A	A	A	A	H	H	H	H	H	H	B	H	-	H	H	H	H	H	H	H	-	H	H	H	H	H	H	H	H	H	H	H	H	H	H	H	H	H	H	H	H
211	0	1	A	A	A	A	A	H	H	H	H	H	H	H	H	H	H	H	-	H	H	H	H	H	H	H	H	H	H	H	H	H	H	H	H	H	H	H	H	H	H	H	H	H	H	H	H	H	H
212	1	0	B	B	B	B	B	H	H	H	-	H	H	H	H	H	H	H	B	H	H	H	H	H	H	H	H	H	-	H	H	H	H	H	H	-	-	H	H	H	H	H	H	H	H	H	H	H	H
216	0	0	A	A	A	A	A	A	A	A	A	A	A	A	A	A	A	A	A	A	A	A	A	-	H	H	A	A	A	-	A	A	A	A	A	A	A	A	A	A	A	A	A	A	A	A	A	A	A
217	1	0	H	H	H	H	H	H	H	H	H	H	H	H	H	H	H	H	-	H	H	H	H	H	H	H	H	H	H	H	H	H	H	H	H	H	H	H	H	H	H	H	H	H	H	H	H	H	H
218	0	NA	A	A	A	A	H	H	H	H	H	H	H	H	H	H	H	H	H	H	H	H	H	H	H	H	H	H	H	H	H	H	H	H	H	H	H	H	H	H	H	H	H	H	H	H	H	H	H
219	1	0	H	H	H	H	H	H	H	H	-	H	H	H	H	H	H	H	H	H	H	H	H	H	A	A	H	H	H	H	H	H	H	H	H	H	H	H	H	H	H	H	H	H	H	H	H	H	H
220	0	NA	H	H	H	H	H	H	H	H	H	H	H	H	H	H	H	H	B	H	H	H	H	H	H	H	H	H	H	H	H	H	H	H	H	H	H	H	H	H	H	H	H	-	H	H	H	H	H
221	0	0	A	A	-	A	A	A	A	A	A	A	A	A	A	A	A	A	-	A	A	A	A	A	A	A	A	A	A	A	A	A	A	A	A	A	A	A	A	A	A	A	A	A	A	A	A	A	A
222	1	0	A	A	A	A	A	A	A	A	A	A	-	A	A	A	A	A	A	A	A	A	A	A	A	A	A	A	A	A	-	A	A	A	A	A	A	A	A	A	A	A	A	A	A	A	A	-	-
223	0	0	B	B	B	H	H	H	H	H	H	H	H	H	H	H	H	H	B	H	H	H	-	H	H	H	H	H	H	H	H	H	H	H	H	H	H	H	H	H	H	H	H	H	H	H	H	H	H
224	0	NA	A	A	-	A	A	H	H	H	H	H	H	H	H	H	H	H	B	H	H	H	H	H	H	H	H	H	H	H	H	H	H	H	H	-	-	H	H	H	H	H	H	H	H	H	H	H	H
225	1	1	H	H	H	H	H	H	H	H	H	H	H	H	H	H	H	H	H	H	H	H	H	H	H	H	H	H	H	H	H	H	H	H	H	H	H	H	H	H	H	H	H	H	H	H	H	H	H
226	0	0	A	A	A	H	H	H	H	H	H	H	H	H	H	H	H	H	B	H	H	H	H	H	H	H	H	H	H	H	H	H	H	H	H	H	H	H	H	H	H	H	H	H	H	H	H	H	H
227	0	NA	H	H	H	H	B	B	B	-	B	B	B	B	B	B	B	B	B	B	B	B	B	B	B	B	B	B	B	B	B	B	B	B	B	B	B	B	B	B	B	B	B	B	B	B	B	B	B
228	1	0	H	H	-	H	H	H	H	H	H	H	H	H	H	H	H	H	B	H	H	H	H	H	H	H	H	H	H	H	H	H	H	H	H	H	H	H	H	H	H	H	H	H	H	H	H	H	H
229	1	0	A	A	A	A	A	A	A	A	A	A	A	A	A	A	A	A	-	A	A	A	A	A	-	-	-	A	A	A	-	A	A	A	A	A	A	A	A	A	A	A	A	A	A	A	A	A	A
230	1	0	B	B	B	-	B	B	B	B	B	B	B	B	-	B	B	B	B	B	B	B	B	B	-	-	B	B	B	B	B	B	B	B	B	B	B	B	B	B	B	B	B	B	B	B	H	H	H
231	0	0	A	A	A	A	A	A	A	A	A	A	A	A	A	A	A	H	A	A	A	A	A	A	A	A	A	A	A	A	A	A	A	A	A	-	-	A	A	A	A	A	A	-	A	A	A	A	A
233	1	NA	H	H	-	H	H	H	H	H	H	H	H	H	H	H	H	H	-	H	H	H	H	H	-	-	H	H	H	H	H	H	H	H	H	B	B	B	B	B	B	-	B	B	-	B	B	B	B
234	1	0	A	A	A	A	A	A	-	A	A	A	A	A	A	A	A	A	A	A	A	A	A	-	-	A	A	A	A	A	A	A	A	A	A	A	A	A	A	A	A	A	A	A	A	A	A	A	A
235	1	0	H	H	H	H	H	B	B	B	B	B	-	B	B	B	B	B	B	B	B	B	B	B	B	B	B	B	B	B	B	B	B	B	-	B	B	B	B	B	B	B	B	B	B	B	B	B	B
236	1	0	A	A	A	A	A	A	A	A	A	A	A	-	A	A	A	A	-	A	A	A	A	A	A	A	A	A	A	A	A	A	A	A	A	A	A	A	A	A	A	A	A	A	A	H	A	A	A
237	1	1	B	B	B	B	H	H	H	H	H	H	H	H	H	H	H	-	H	H	H	H	H	H	H	H	H	H	H	H	H	H	H	H	H	H	H	H	H	H	H	H	H	H	H	H	H	H	H
238	0	1	B	B	B	-	B	B	-	B	B	B	B	B	B	B	B	B	B	B	-	B	B	B	B	B	B	B	B	B	B	B	B	B	B	B	B	B	B	B	H	H	-	B	B	B	B	B	B
239	1	NA	H	H	H	H	H	H	H	H	H	H	-	H	B	H	H	H	H	H	-	H	H	H	H	-	H	H	H	H	H	H	H	H	H	H	H	H	H	H	H	H	H	H	-	H	H	H	H
240	1	0	A	A	A	A	-	H	H	H	H	H	H	H	H	H	H	H	H	H	H	H	H	H	H	H	H	H	H	H	H	H	H	H	H	H	H	H	H	H	H	H	H	H	H	-	H	H	H
242	0	NA	-	H	H	H	H	H	H	H	H	H	H	H	H	-	-	H	H	H	H	H	H	H	H	H	H	H	H	H	H	H	H	-	H	H	H	H	H	H	H	H	H	H	H	A	-	H	H
243	1	0	H	H	H	H	H	H	H	H	H	H	H	H	H	H	H	H	H	H	H	H	H	H	H	H	H	H	H	H	H	H	H	H	H	A	A	A	A	A	A	A	A	-	A	A	A	A	A
[truncated: 1,753 more columns]
