# Supplementary material for: Genetic mapping of craniofacial traits in the Mexican tetra reveals loci associated with bite differences between cave and surface fish
Source: BMC Ecol Evol. 2023 Aug 25;23:41. doi: 10.1186/s12862-023-02149-3 (PMC10463419; doi:10.1186/s12862-023-02149-3)
Supplement: Supplementary file 5 — Additional file 5. [file 12862_2023_2149_MOESM5_ESM.xlsx]

## Sheet: Sheet1
Sample	Species	Read length	PE or SE	Sequencing	Raw Reads (R1+R2)	Clean Reads (R1+R2+U)	Surface Genome Fold Coverage - Raw	SRA Accession	Notes
Pachon_ref	Astyanax mexicanus	100	SE	Illumina HiSeq 2000	440424507	435882908	26.13	SAMN11404277	Herman et al. 2018
Rascon1	Astyanax mexicanus	150	PE	Chromium 10X	356190184	356190184	26.96	SRR10959177	UMGC
Pachon2B	Astyanax mexicanus	150	PE	Chromium 10X	565250050	565250050	46.43	SRR10959178	UMGC
Molino6	Astyanax mexicanus	150	PE	Chromium 10X	545678708	545678708	41.44	SRR10959179	UMGC
Molino4B	Astyanax mexicanus	150	PE	Chromium 10X	346718246	346718246	27.84	SRR10959180	UMGC
Molino3B	Astyanax mexicanus	150	PE	Chromium 10X	359170122	359170122	29.38	SRR10959181	UMGC
Molino2B	Astyanax mexicanus	150	PE	Chromium 10X	328845744	328845744	24.75	SRR10959182	UMGC
Molino1B	Astyanax mexicanus	150	PE	Chromium 10X	310160702	310160702	23.27	SRR10959183	UMGC
Tinaja4	Astyanax mexicanus	150	PE	Chromium 10X	333474798	333474798	25.37	SRR10959185	UMGC
Tinaja4B	Astyanax mexicanus	150	PE	Chromium 10X	396945462	396945462	33.33	SRR10959186	UMGC
Tinaja3	Astyanax mexicanus	150	PE	Chromium 10X	527359336	527359336	40.85	SRR10959187	UMGC
Tinaja3B	Astyanax mexicanus	150	PE	Chromium 10X	352617168	352617168	27.79	SRR10959189	UMGC
Tinaja2B	Astyanax mexicanus	150	PE	Chromium 10X	293457982	293457982	23.11	SRR10959190	UMGC
Tinaja1B	Astyanax mexicanus	150	PE	Chromium 10X	324809090	324809090	23.77	SRR10959191	UMGC
Rascon5	Astyanax mexicanus	150	PE	Chromium 10X	418170616	336109044	24.28	SRR10959194	UMGC
Rascon4	Astyanax mexicanus	150	PE	Chromium 10X	353675740	353675740	26.13	SRR10959195	UMGC
Rascon3	Astyanax mexicanus	150	PE	Chromium 10X	288098354	288098354	20.13	SRR10959196	UMGC
Rascon3B	Astyanax mexicanus	150	PE	Chromium 10X	563615422	563615422	42.25	SRR10959197	UMGC
Rascon2	Astyanax mexicanus	150	PE	Chromium 10X	330733062	330733062	24.35	SRR10959198	UMGC
Choy_1	Astyanax mexicanus	100	PE	Illumina HiSeq 2000	128111052	108432308	7.19	SRR1575270	Herman et al. 2018
Choy_5	Astyanax mexicanus	100	PE	Illumina HiSeq 2000	140208306	117768945	7.8	SRR1575271	Herman et al. 2018
Choy_6	Astyanax mexicanus	100	PE	Illumina HiSeq 2000	118583942	117916143	7.63	SRR1575272	Herman et al. 2018
Choy_9	Astyanax mexicanus	100	PE	Illumina HiSeq 2000	129531268	108202600	7.17	SRR1575273	Herman et al. 2018
Choy_10	Astyanax mexicanus	100	PE	Illumina HiSeq 2000	125811430	104952928	6.91	SRR1575274	Herman et al. 2018
Choy_11	Astyanax mexicanus	100	PE	Illumina HiSeq 2000	132269532	112196957	7.39	SRR1575275	Herman et al. 2018
Choy_12	Astyanax mexicanus	100	PE	Illumina HiSeq 2000	132897188	111445820	7.38	SRR1575276	Herman et al. 2018
Choy_13	Astyanax mexicanus	100	PE	Illumina HiSeq 2000	142694346	121022168	8.03	SRR1575277	Herman et al. 2018
Choy_14	Astyanax mexicanus	100	PE	Illumina HiSeq 2000	125875724	104974185	6.96	SRR1575278	Herman et al. 2018
Pach_3	Astyanax mexicanus	100	PE	Illumina HiSeq 2000	161043166	137262299	9.08	SRR1575279	Herman et al. 2018
Pach_7	Astyanax mexicanus	100	PE	Illumina HiSeq 2000	121728018	101172253	6.63	SRR1575280	Herman et al. 2018
Pach_8	Astyanax mexicanus	100	PE	Illumina HiSeq 2000	131036630	110057578	7.23	SRR1575281	Herman et al. 2018
Pach_9	Astyanax mexicanus	100	PE	Illumina HiSeq 2000	123548312	101832569	6.66	SRR1575282	Herman et al. 2018
Pach_11	Astyanax mexicanus	100	PE	Illumina HiSeq 2000	112863314	93880232	6.15	SRR1575283	Herman et al. 2018
Pach_12	Astyanax mexicanus	100	PE	Illumina HiSeq 2000	137384096	114721836	7.51	SRR1575284	Herman et al. 2018
Pach_14	Astyanax mexicanus	100	PE	Illumina HiSeq 2000	112326502	90413078	5.91	SRR1575285	Herman et al. 2018
Pach_15	Astyanax mexicanus	100	PE	Illumina HiSeq 2000	136703504	115114086	7.59	SRR1575286	Herman et al. 2018
Pach_17	Astyanax mexicanus	100	PE	Illumina HiSeq 2000	112488964	94460941	6.2	SRR1575287	Herman et al. 2018
Molino_2a	Astyanax mexicanus	100	PE	Illumina HiSeq 2000	142399738	119832592	7.92	SRR1575288	Herman et al. 2018
Molino_7a	Astyanax mexicanus	100	PE	Illumina HiSeq 2000	136211196	114212814	7.56	SRR1575289	Herman et al. 2018
Molino_9b	Astyanax mexicanus	100	PE	Illumina HiSeq 2000	130750730	110337533	7.31	SRR1575290	Herman et al. 2018
Molino_10b	Astyanax mexicanus	100	PE	Illumina HiSeq 2000	145353306	125584570	8.39	SRR1575291	Herman et al. 2018
Molino_11a	Astyanax mexicanus	100	PE	Illumina HiSeq 2000	116983498	95623116	6.29	SRR1575292	Herman et al. 2018
Molino_12a	Astyanax mexicanus	100	PE	Illumina HiSeq 2000	130280976	109175531	7.23	SRR1575293	Herman et al. 2018
Molino_13b	Astyanax mexicanus	100	PE	Illumina HiSeq 2000	170768056	144546015	9.63	SRR1575294	Herman et al. 2018
Molino_14a	Astyanax mexicanus	100	PE	Illumina HiSeq 2000	108263542	88939178	5.85	SRR1575295	Herman et al. 2018
Molino_15b	Astyanax mexicanus	100	PE	Illumina HiSeq 2000	109874702	89366453	5.89	SRR1575296	Herman et al. 2018
Rascon_2	Astyanax mexicanus	100	PE	Illumina HiSeq 2000	178621052	152690931	10.18	SRR1575297	Herman et al. 2018
Rascon_4	Astyanax mexicanus	100	PE	Illumina HiSeq 2000	169735616	145125768	9.65	SRR1575298	Herman et al. 2018
Tinaja_11	Astyanax mexicanus	100	PE	Illumina HiSeq 2000	149393634	130703481	8.71	SRR1927184	Herman et al. 2018
Tinaja_6	Astyanax mexicanus	100	PE	Illumina HiSeq 2000	132204668	116058914	7.71	SRR1927212	Herman et al. 2018
Tinaja_12	Astyanax mexicanus	100	PE	Illumina HiSeq 2000	165320776	144116559	9.59	SRR1927214	Herman et al. 2018
Tinaja_B	Astyanax mexicanus	100	PE	Illumina HiSeq 2000	157668674	138024644	9.2	SRR1927215	Herman et al. 2018
Tinaja_2	Astyanax mexicanus	100	PE	Illumina HiSeq 2000	118369814	99419124	6.55	SRR1927218	Herman et al. 2018
Tinaja_C	Astyanax mexicanus	100	PE	Illumina HiSeq 2000	148193026	128302795	8.53	SRR1927221	Herman et al. 2018
Tinaja_3	Astyanax mexicanus	100	PE	Illumina HiSeq 2000	132895398	111824990	7.33	SRR1927224	Herman et al. 2018
Tinaja_D	Astyanax mexicanus	100	PE	Illumina HiSeq 2000	117876820	100678193	6.66	SRR1927228	Herman et al. 2018
Tinaja_5	Astyanax mexicanus	100	PE	Illumina HiSeq 2000	146641602	124842055	5.86	SRR1927232	Herman et al. 2018
Tinaja_E	Astyanax mexicanus	100	PE	Illumina HiSeq 2000	142411390	124046161	8.25	SRR1927233	Herman et al. 2018
Rascon_13	Astyanax mexicanus	100	PE	Illumina HiSeq 2000	138817334	122198398	8.14	SRR1927234	Herman et al. 2018
Rascon_15	Astyanax mexicanus	100	PE	Illumina HiSeq 2000	142769668	123699670	8.2	SRR1927235	Herman et al. 2018
Rascon_8	Astyanax mexicanus	100	PE	Illumina HiSeq 2000	121758682	103565514	6.69	SRR1927236	Herman et al. 2018
Rascon_6	Astyanax mexicanus	100	PE	Illumina HiSeq 2000	134675602	117124150	7.79	SRR1927237	Herman et al. 2018
Rascon_12	Astyanax mexicanus	100	PE	Illumina HiSeq 2000	218072898	188000019	15.53	SAMN05589772	UMGC, Moran et al. 2022
Rascon_16	Astyanax mexicanus	100	PE	Illumina HiSeq 2000	234298388	205225369	17.08	SAMN05589773	UMGC, Moran et al. 2022
Molinos_2Boro	Astyanax mexicanus	150	PE	Illumina X Ten	269791214	229720358	20.53	SAMN30594051	BGI
Molinos_D3POG	Astyanax mexicanus	150	PE	Illumina X Ten	268445316	220517684	19.85	SAMN30594052	BGI
Pachon_1Gross	Astyanax mexicanus	150	PE	Illumina X Ten	268945388	225536718	20.05	SAMN30594053	BGI
Pachon_2Gross	Astyanax mexicanus	150	PE	Illumina X Ten	268280644	220870908	19.6	SAMN30594054	BGI
Pachon_3Gross	Astyanax mexicanus	150	PE	Illumina X Ten	267352142	211872532	18.64	SAMN30594055	BGI
Pachon_6Boro	Astyanax mexicanus	150	PE	Illumina X Ten	267884264	223140844	20.22	SAMN30594056	BGI
Pachon_E2POG	Astyanax mexicanus	150	PE	Illumina X Ten	267567416	223465952	20.18	SAMN30594057	BGI
Pachon_F2POG	Astyanax mexicanus	150	PE	Illumina X Ten	267808502	224824236	20.33	SAMN30594058	BGI
Pachon_G2POG	Astyanax mexicanus	150	PE	Illumina X Ten	269160576	222710556	20.03	SAMN30594059	BGI
Pachon_H2POG	Astyanax mexicanus	150	PE	Illumina X Ten	267820856	213626440	19.24	SAMN30594060	BGI
Tinaja_1Boro	Astyanax mexicanus	150	PE	Illumina X Ten	268368710	222842588	20.18	SAMN30594069	BGI
Tinaja_1Gross	Astyanax mexicanus	150	PE	Illumina X Ten	267016316	229825450	21.39	SAMN30594070	BGI
Tinaja_2Gross	Astyanax mexicanus	150	PE	Illumina X Ten	266739370	216751098	18.94	SAMN30594071	BGI
Tinaja_3Gross	Astyanax mexicanus	150	PE	Illumina X Ten	267541578	220155688	19.28	SAMN30594072	BGI
